# Supplementary material for: Needs assessment of a pythiosis continuing professional development program
Source: PLoS Negl Trop Dis. 2024 Feb 26;18(2):e0012004. doi: 10.1371/journal.pntd.0012004 (PMC10919846; doi:10.1371/journal.pntd.0012004)
Supplement: S1 Data — (XLSX) [file pntd.0012004.s003.xlsx]

## Sheet: Merge
No	1 Gender	2 Department	3 PGY	4 Country	5 Region	6 UD	7 Risk	8 PE	9 PE2	10 Symps	11 Hx	12 habitat	13 form	14 Ix	15 Dx	16 MDCT	17 MRA	18 Athero	19 CT	20 Sx	21 ATB	22 CTA	23 Sx	24 Syn	25 Online	26 relevant	27 vita	28 time	29 join	Score		Score percentage
1	2	1	1	1	0	1	1	1	0	0	0	0	0	0	0	1	0	0	0	0	0	1	0	3	2	5	2	1	3	6	0.3	30
2	2	1	3	1	0	1	1	1	0	0	1	1	1	1	1	1	1	1	0	0	0	0	0	2	2	2	2	1	3	12	0.6	60
3	1	1	1	0	0	0	1	1	0	1	0	1	1	0	0	1	0	0	0	0	0	0	0	3	2	5	1	3	1	6	0.3	30
4	1	1	1	0	0	1	1	1	0	1	0	1	0	0	1	1	1	1	1	1	0	0	0	2	2	1	2	1	1	11	0.55	55
5	1	1	1	0	0	1	1	1	0	1	0	1	1	0	1	1	0	1	0	1	0	1	1	2	3	3	2	2	1	12	0.6	60
6	1	1	3	1	0	1	1	1	0	1	0	1	0	0	1	0	1	1	0	1	0	0	1	2	2	1	2	1	3	11	0.55	55
7	1	1	3	0	1	0	1	1	0	0	0	1	0	0	0	1	1	1	0	1	0	1	1	2	3	2	2	1	1	10	0.5	50
8	2	1	3	0	0	1	1	1	0	1	0	0	0	0	1	0	0	1	0	1	0	1	1	2	2	2	2	2	1	9	0.45	45
9	1	1	2	0	0	1	1	1	0	1	0	1	0	0	0	1	0	1	1	1	0	1	1	3	2	2	2	2	1	11	0.55	55
10	1	1	2	1	0	1	1	1	0	1	0	1	1	1	0	1	1	0	0	1	0	0	0	3	2	2	2	5	1	11	0.55	55
11	1	1	2	0	0	1	1	1	0	0	0	0	0	0	0	1	1	0	1	0	1	0	1	3	3	2	3	2	3	8	0.4	40
12	2	1	2	1	0	1	1	0	0	0	0	1	1	0	0	1	1	0	0	0	0	0	0	3	3	4	2	2	1	7	0.35	35
13	1	1	2	0	0	1	1	0	0	1	1	1	0	0	0	1	1	1	1	1	0	1	1	3	3	2	2	3	1	12	0.6	60
14	1	1	2	1	0	0	1	0	1	0	1	1	0	0	0	1	1	0	1	0	0	0	0	3	3	2	3	1	3	8	0.4	40
15	1	1	2	1	0	1	1	1	0	1	0	1	0	0	0	1	1	1	0	1	0	1	1	2	2	4	2	3	1	12	0.6	60
16	1	1	2	0	0	0	1	1	0	0	1	1	0	0	0	1	0	0	0	0	0	0	1	1	1	2	2	2	1	6	0.3	30
17	1	1	2	1	0	0	1	1	0	0	1	1	0	0	0	1	0	1	0	1	0	0	1	3	1	5	2	2	1	9	0.45	45
18	1	1	3	1	0	1	1	1	0	1	0	1	0	0	0	1	0	0	1	1	0	1	0	2	3	2	2	1	1	10	0.5	50
19	2	1	3	0	0	1	1	1	0	1	0	1	1	0	0	0	0	0	0	0	0	0	1	3	3	4	2	3	3	7	0.35	35
20	1	1	1	0	0	1	1	1	0	0	1	1	1	0	1	1	1	1	1	1	0	0	0	3	3	5	2	3	3	12	0.6	60
21	2	1	1	0	0	0	1	1	0	0	0	1	0	0	0	0	0	1	0	1	0	1	1	2	2	4	2	3	1	7	0.35	35
22	1	1	1	0	0	0	1	1	0	0	0	1	1	0	0	0	0	0	1	1	0	1	1	3	3	4	2	3	3	8	0.4	40
23	2	1	99	0	0	0	1	0	1	1	1	0	0	1	1	0	0	0	0	0	0	1	1	2	2	5	1	2	1	8	0.4	40
24	1	1	1	0	0	1	1	1	1	1	0	0	0	0	1	1	0	0	1	1	0	0	0	3	3	2	2	4	1	9	0.45	45
25	2	1	1	0	1	0	1	1	1	1	0	0	0	0	1	1	1	1	0	0	0	0	0	3	3	4	2	3	1	9	0.45	45
26	2	1	1	0	0	1	1	1	1	1	0	1	0	0	0	0	0	1	1	1	0	1	0	2	2	5	2	2	3	10	0.5	50
27	2	1	1	0	0	0	1	1	0	1	0	0	1	0	0	0	0	0	0	0	0	0	0	1	2	4	2	2	1	4	0.2	20
28	2	1	1	0	0	0	0	1	1	1	0	0	0	1	0	0	0	1	0	0	0	1	0	3	3	5	1	3	1	6	0.3	30
29	2	1	1	1	0	1	1	0	0	1	0	1	1	1	0	0	1	1	0	1	0	0	0	2	3	4	1	3	1	10	0.5	50
30	1	1	1	0	0	0	1	1	0	0	1	1	0	0	0	0	1	0	0	0	0	0	1	2	3	2	2	1	3	6	0.3	30
31	2	1	1	0	0	0	0	1	0	1	0	1	0	1	0	1	1	1	0	1	0	1	0	3	3	5	1	3	1	9	0.45	45
32	2	1	3	1	0	1	1	1	0	0	0	1	1	0	0	1	0	1	0	1	0	1	1	3	2	2	1	3	1	11	0.55	55
33	2	1	3	0	0	0	0	1	0	0	1	1	0	0	0	0	0	1	0	0	0	1	1	2	2	5	2	1	1	6	0.3	30
34	1	1	1	0	0	0	0	1	0	1	1	1	0	1	0	1	0	0	0	0	0	0	0	2	3	2	1	2	1	6	0.3	30
35	1	1	3	0	0	0	1	1	0	1	0	1	0	0	0	1	0	1	1	0	0	0	1	1	1	5	2	1	3	8	0.4	40
36	1	1	3	1	1	1	1	1	0	1	0	1	1	0	0	1	1	1	0	1	0	1	0	2	2	4	2	1	1	13	0.65	65
37	2	1	1	0	0	0	1	1	0	0	0	1	1	0	0	1	0	1	0	0	0	0	1	3	3	5	2	2	3	7	0.35	35
38	1	1	1	1	0	1	1	1	0	0	0	1	0	0	0	0	1	1	1	1	1	0	1	2	2	2	2	2	3	11	0.55	55
39	2	1	1	1	0	0	1	1	1	1	0	0	0	0	0	0	0	1	0	0	0	1	0	3	1	5	2	1	3	7	0.35	35
40	2	2	5	1	0	0	1	1	1	0	0	1	1	0	0	0	1	1	1	1	1	1	0	3	3	5	2	3	1	12	0.6	60
41	2	2	4	1	1	1	1	1	1	0	1	0	1	0	1	0	0	0	1	0	0	0	0	3	3	5	2	2	1	10	0.5	50
42	1	2	4	1	0	0	0	0	0	1	0	0	0	0	0	0	1	1	1	0	0	0	1	2	2	4	2	1	3	6	0.3	30
43	2	2	2	0	0	0	1	1	1	0	0	1	1	0	1	1	1	1	1	1	0	1	0	3	3	4	2	1	3	12	0.6	60
44	2	2	1	0	0	0	0	1	0	0	0	1	0	0	0	1	1	0	0	0	0	0	0	3	1	5	1	3	3	4	0.2	20
45	1	2	3	0	0	0	1	0	0	1	0	1	1	0	0	0	0	0	0	0	1	1	1	3	3	5	2	2	1	7	0.35	35
46	1	2	5	1	0	1	1	1	1	0	0	1	1	0	1	0	0	0	1	1	0	0	0	3	2	4	2	3	3	10	0.5	50
47	1	2	4	0	0	1	1	0	0	1	0	1	0	0	0	1	0	1	0	1	0	0	1	1	3	2	2	2	1	8	0.4	40
48	1	2	4	0	0	1	1	1	0	1	1	0	1	0	0	1	0	1	1	1	0	1	1	2	2	4	2	3	1	12	0.6	60
49	2	2	3	0	0	0	1	0	0	1	0	0	0	0	0	1	0	1	1	0	0	0	1	3	2	2	2	2	1	6	0.3	30
50	2	2	1	1	0	0	1	0	0	0	1	0	0	0	0	0	1	1	0	0	0	1	0	3	2	5	2	3	2	6	0.3	30
51	2	2	1	1	0	0	1	1	0	0	0	1	1	0	0	1	0	0	1	1	0	1	1	3	1	5	2	2	3	10	0.5	50
52	2	2	4	1	0	1	1	1	1	0	0	1	0	0	0	0	1	0	1	0	0	0	0	3	2	5	2	3	1	8	0.4	40
53	1	2	1	0	0	0	1	0	1	0	0	1	1	1	0	0	0	0	1	0	1	1	0	3	2	2	2	1	3	8	0.4	40
54	1	2	2	0	0	0	1	0	0	0	0	0	1	0	0	0	0	0	0	0	0	1	0	2	2	5	2	2	3	3	0.15	15
55	1	2	2	0	0	0	1	0	0	1	0	1	0	0	1	0	0	1	1	0	0	0	0	3	1	2	2	3	1	6	0.3	30
56	2	2	2	1	0	0	1	0	0	0	0	1	0	0	0	0	0	0	0	0	0	0	0	2	1	4	2	3	3	3	0.15	15
57	2	2	2	1	0	0	1	1	0	1	0	1	0	0	0	1	1	1	0	1	0	0	1	2	2	2	2	2	1	10	0.5	50
58	1	2	4	1	1	0	1	1	0	0	1	0	1	0	0	0	1	0	1	0	0	0	0	3	2	5	2	1	3	8	0.4	40
59	2	1	1	1	0	0	1	1	0	0	0	0	0	1	0	1	1	0	1	1	0	0	0	3	3	4	2	2	1	8	0.4	40
60	2	1	1	0	0	1	1	1	0	1	0	1	0	1	1	0	0	1	1	1	0	1	0	3	3	4	3	99	99	11	0.55	55
61	2	1	1	1	0	0	1	1	0	0	0	0	0	1	0	1	1	0	1	1	0	0	0	3	3	4	2	2	1	8	0.4	40
62	2	1	1	0	0	1	1	1	0	1	0	1	0	0	0	1	1	1	0	1	1	1	1	2	2	3	1	3	1	12	0.6	60
63	1	1	1	0	0	0	1	1	0	0	0	1	0	1	0	0	0	1	0	0	1	1	1	3	3	5	2	3	1	8	0.4	40
64	1	2	3	1	0	1	1	1	0	1	0	1	1	0	0	1	1	1	1	1	0	1	1	3	1	3	1	2	1	14	0.7	70
65	2	1	3	1	0	1	1	1	0	1	0	0	0	0	0	1	1	1	1	1	0	1	1	3	3	3	1	1	1	12	0.6	60
66	2	1	3	0	0	0	1	1	0	1	0	1	0	0	0	1	1	0	1	1	0	1	1	3	2	4	2	2	3	10	0.5	50
67	1	1	1	1	1	1	1	1	0	0	0	1	1	1	1	0	0	0	0	1	0	1	1	2	2	3	2	2	1	12	0.6	60
68	2	2	1	0	1	0	1	1	0	0	0	0	0	0	0	0	0	0	1	0	0	1	1	2	2	4	1	2	1	6	0.3	30
69	2	1	2	1	0	1	1	1	0	1	0	1	1	0	0	1	0	1	1	1	0	1	1	2	2	3	2	2	1	13	0.65	65
70	1	2	4	0	0	1	1	1	0	1	1	0	1	0	0	1	0	1	1	1	0	1	1	2	2	4	2	3	1	12	0.6	60
71	1	1	2	0	1	1	1	1	0	1	0	1	1	0	0	1	0	1	1	1	0	1	1	1	3	2	1	3	1	13	0.65	65
72	2	2	1	1	1	1	1	1	0	0	1	1	1	0	0	1	0	1	1	1	0	1	1	3	3	4	2	2	1	14	0.7	70
73	2	1	3	0	0	1	1	1	0	1	0	1	0	0	0	1	1	0	1	1	0	1	1	2	2	3	2	1	1	11	0.55	55
74	1	1	2	1	0	1	0	1	0	0	0	1	0	0	0	1	1	0	1	1	0	1	1	1	2	2	2	1	1	10	0.5	50
75	1	1	2	1	0	1	1	1	0	1	0	1	1	0	0	0	0	1	0	1	0	1	1	3	2	4	2	2	3	11	0.55	55
76	1	1	2	0	0	1	1	1	0	0	0	0	1	0	0	1	0	0	0	1	0	1	1	3	2	2	3	1	3	8	0.4	40
77	1	2	1	1	0	1	1	1	0	0	0	1	0	0	0	1	1	0	0	1	0	1	1	3	3	3	2	4	1	10	0.5	50
78	2	2	2	0	1	0	1	0	0	0	0	1	0	0	0	1	1	1	1	1	0	1	1	2	2	4	2	1	2	10	0.5	50
79	1	1	1	1	1	1	1	1	0	0	0	1	1	0	0	1	0	1	1	1	0	1	1	3	2	3	2	1	3	13	0.65	65
80	1	1	2	0	0	0	1	1	1	1	0	1	1	0	0	1	0	1	1	1	0	1	1	2	2	4	2	2	3	12	0.6	60
81	2	2	1	1	0	0	1	1	0	0	0	1	1	0	0	1	0	0	1	1	0	1	1	3	1	5	2	2	3	10	0.5	50
82	1	1	1	1	0	0	1	1	0	1	0	0	0	0	0	0	1	1	0	1	0	1	1	3	3	4	2	1	1	9	0.45	45
83	2	1	2	0	0	1	1	1	0	0	1	1	0	0	0	1	0	1	1	0	0	1	1	1	2	4	1	4	1	10	0.5	50
84	1	1	3	0	0	1	1	1	0	0	0	1	0	0	0	1	1	1	1	1	0	1	1	3	3	2	2	2	1	11	0.55	55
85	1	1	3	0	1	1	1	1	0	1	0	1	0	0	0	1	1	1	1	1	0	1	1	3	1	2	1	2	1	13	0.65	65
86	1	1	3	1	1	1	1	1	0	1	1	1	1	0	0	0	1	1	1	1	0	1	1	2	2	2	1	2	1	15	0.75	75
87	99	1	2	1	1	1	1	1	0	1	0	1	0	0	0	1	0	0	1	1	0	1	1	2	2	3	2	1	1	12	0.6	60
88	1	1	3	0	1	0	1	0	0	0	0	1	1	0	0	0	0	1	0	1	0	1	1	2	2	4	2	3	1	8	0.4	40
89	1	1	2	1	0	1	1	1	0	1	0	1	0	0	0	1	1	0	0	1	0	1	1	1	1	5	2	2	1	11	0.55	55
90	1	1	2	0	0	1	1	1	0	1	0	0	0	0	1	0	0	1	0	1	0	1	1	2	2	2	2	1	3	9	0.45	45
91	1	2	4	1	1	0	1	1	0	1	0	1	0	0	0	0	0	0	0	1	0	0	1	1	3	4	2	3	3	8	0.4	40
92	1	1	1	1	0	0	1	0	0	1	0	0	0	0	0	0	0	0	0	0	0	0	1	2	1	4	1	1	1	4	0.2	20
93	1	2	5	1	0	0	1	0	0	0	0	0	0	0	0	1	0	0	0	0	0	0	1	2	3	3	2	2	3	4	0.2	20
94	1	2	3	0	0	0	1	1	0	0	0	1	1	0	0	0	0	0	1	0	0	0	1	3	3	4	2	2	3	6	0.3	30
95	1	2	1	0	1	0	1	1	0	0	1	0	0	0	0	0	0	0	0	0	0	0	1	2	1	5	2	3	3	5	0.25	25
96	1	2	1	0	0	0	1	1	0	1	0	1	0	0	0	0	1	0	0	0	0	0	1	1	3	5	2	3	1	6	0.3	30
97	2	1	2	0	0	0	1	1	0	0	0	1	0	0	1	1	1	1	1	1	1	0	1	1	2	5	1	1	1	11	0.55	55
98	1	2	1	1	0	0	1	1	0	0	0	1	0	0	0	1	1	1	1	1	0	0	1	3	3	3	1	2	1	10	0.5	50
99	1	2	2	0	0	0	0	1	0	0	0	1	0	0	0	0	1	1	1	1	0	0	1	3	99	99	3	1	2	7	0.35	35
100	1	2	2	0	1	1	1	1	0	0	0	1	0	0	0	1	0	1	1	1	0	0	1	3	2	2	1	2	1	10	0.5	50
101	2	1	2	1	1	1	1	1	0	0	0	1	0	0	0	1	0	1	0	1	0	0	1	3	3	2	1	2	1	10	0.5	50
102	1	1	3	1	0	1	1	1	0	1	0	1	0	0	0	1	1	1	0	1	0	0	1	2	2	2	2	3	1	11	0.55	55
103	2	2	2	1	0	0	1	1	0	1	0	1	0	0	0	1	1	1	0	1	0	0	1	2	2	2	2	2	1	10	0.5	50
104	2	2	2	1	0	0	1	1	0	1	0	1	0	0	0	1	1	1	0	1	0	0	1	2	2	2	2	2	1	10	0.5	50
105	2	2	3	0	0	0	1	0	0	1	0	0	0	0	0	1	0	1	1	0	0	0	1	3	2	2	2	2	1	6	0.3	30
106	2	1	3	0	0	1	1	0	0	0	0	1	0	0	0	0	1	0	1	1	0	0	1	2	2	2	2	2	1	7	0.35	35
107	1	2	2	1	0	1	0	1	0	1	0	1	1	0	0	1	0	0	0	1	0	0	1	3	1	5	2	3	1	9	0.45	45
108	1	1	1	0	0	0	1	1	0	0	0	1	0	1	0	1	1	0	1	0	1	0	1	1	1	5	2	1	1	9	0.45	45
109	2	1	3	1	0	1	1	1	0	1	1	1	1	0	1	0	0	0	1	0	1	0	1	2	2	4	2	1	1	12	0.6	60
110	1	1	2	0	0	0	1	1	0	0	0	1	1	0	0	1	0	1	1	0	0	0	1	2	2	5	2	2	1	8	0.4	40
111	1	1	3	0	0	1	1	1	0	1	0	1	0	0	0	0	1	1	1	0	0	0	1	2	2	4	2	1	1	9	0.45	45
112	1	2	2	0	0	0	1	1	0	0	0	0	1	0	1	0	0	1	0	1	0	0	1	2	2	5	2	3	1	7	0.35	35
113	1	2	4	0	0	1	1	0	0	1	0	1	0	0	0	1	0	1	0	1	0	0	1	1	3	2	2	2	1	8	0.4	40
114	2	2	3	1	0	1	1	1	0	1	1	1	1	0	0	0	0	1	1	1	0	0	0	3	3	2	2	99	2	11	0.55	55
115	2	2	3	0	0	0	1	0	0	0	0	0	0	0	1	0	0	1	1	0	1	1	0	3	3	5	3	3	1	6	0.3	30
116	2	1	2	0	0	0	1	1	0	0	0	0	0	0	1	1	0	0	0	1	0	1	0	1	3	2	2	2	1	6	0.3	30
117	2	1	1	1	0	0	1	0	1	0	0	0	0	0	0	0	0	0	1	0	0	1	0	2	2	2	2	3	3	5	0.25	25
118	1	1	3	0	0	1	1	1	0	1	0	0	0	0	0	1	0	1	1	1	0	1	0	3	3	5	2	3	1	9	0.45	45
119	2	1	2	0	1	1	1	1	0	1	0	1	0	0	0	1	1	1	0	1	0	1	0	1	2	2	2	1	1	11	0.55	55
120	2	1	2	0	0	1	1	1	0	0	1	0	0	0	0	0	0	0	0	1	0	1	0	2	2	3	2	2	1	6	0.3	30
121	2	1	3	0	0	1	1	0	0	1	0	1	0	0	0	0	0	1	0	0	0	1	0	1	3	2	1	2	1	6	0.3	30
122	2	2	2	1	1	1	1	1	1	0	0	1	1	0	0	0	1	0	1	0	0	1	0	2	2	4	2	1	3	11	0.55	55
123	2	2	1	1	0	0	1	0	0	0	0	0	0	0	0	0	0	0	1	1	0	1	0	3	3	5	2	2	1	5	0.25	25
124	1	2	2	0	1	0	1	1	0	1	0	1	0	1	0	1	1	0	1	0	0	1	0	2	2	2	1	4	3	10	0.5	50
125	1	2	2	1	0	0	1	1	0	1	0	0	1	0	1	1	1	0	1	1	0	0	0	1	3	5	1	2	3	10	0.5	50
126	2	1	2	0	0	0	1	1	1	1	1	1	1	0	0	1	0	1	1	1	0	0	0	2	2	5	2	4	1	11	0.55	55
127	2	2	3	0	0	0	1	0	0	0	0	0	0	0	0	0	0	0	1	1	0	0	0	3	2	4	2	2	1	3	0.15	15
128	2	1	2	1	0	0	1	1	0	0	1	1	0	0	0	0	0	0	0	0	0	0	0	1	3	3	1	3	1	5	0.25	25
129	2	1	1	0	0	1	1	1	0	0	0	1	0	0	0	0	0	1	0	0	0	0	0	2	2	2	2	2	1	5	0.25	25
130	99	1	1	0	0	0	1	1	0	0	0	1	0	0	0	1	0	0	0	0	0	0	0	3	3	5	2	4	1	4	0.2	20
131	1	2	2	0	0	0	1	0	0	1	0	0	0	0	1	0	0	0	0	1	0	0	0	3	1	4	3	2	2	4	0.2	20
132	2	2	2	0	1	0	1	1	0	1	0	1	0	0	0	1	0	0	1	0	0	0	0	2	3	4	1	2	1	7	0.35	35
133	1	2	4	0	0	0	1	1	1	1	0	0	0	0	0	0	0	0	0	1	1	0	0	1	1	5	2	3	1	6	0.3	30
134	2	2	2	1	0	0	1	0	0	1	0	1	0	0	0	0	0	0	0	0	0	0	0	2	1	4	2	3	3	4	0.2	20
135	2	1	2	0	0	1	1	1	0	1	0	1	1	0	0	1	1	1	1	0	0	0	0	2	2	3	2	2	1	10	0.5	50
136	2	1	2	0	0	0	1	1	0	0	0	1	0	0	0	0	1	0	0	0	0	0	0	2	3	4	1	3	2	4	0.2	20
137	1	2	1	1	0	0	1	0	0	1	0	1	1	0	1	0	0	0	1	0	0	0	0	2	2	5	2	3	2	7	0.35	35
138	1	2	1	0	0	0	1	1	0	0	0	1	0	0	0	0	1	0	1	0	1	1	0	3	3	5	2	1	3	7	0.35	35
139	1	2	2	0	0	0	0	0	0	0	0	0	0	0	0	0	0	0	0	0	0	1	0	1	1	5	3	1	2	1	0.05	5
140	1	1	3	1	0	0	1	0	0	0	0	0	0	0	1	0	0	0	0	0	0	1	0	1	2	1	1	2	3	4	0.2	20
141	2	1	2	0	0	1	1	1	0	0	0	1	0	0	0	1	1	1	1	1	0	1	0	3	3	5	2	1	3	10	0.5	50
142	1	2	1	1	0	0	1	1	0	0	0	1	0	0	0	1	1	1	1	1	0	1	0	3	2	5	2	4	1	10	0.5	50
143	2	1	3	0	0	0	1	0	0	0	0	1	0	0	0	1	0	0	1	1	0	1	0	2	2	5	2	2	1	6	0.3	30
144	1	1	3	0	1	0	1	1	0	0	0	1	0	1	0	1	1	1	0	1	0	1	0	3	2	4	2	3	1	10	0.5	50
145	1	1	2	1	0	1	1	1	0	0	0	0	0	0	0	0	0	0	0	0	0	1	0	1	1	2	2	1	1	5	0.25	25
146	2	1	1	0	1	0	1	1	0	0	1	0	0	1	0	0	0	1	0	0	0	1	0	1	3	2	1	2	1	7	0.35	35
147	1	2	2	0	0	0	1	0	0	0	0	0	1	0	0	0	0	0	0	0	0	1	0	2	2	5	2	2	3	3	0.15	15
148	1	1	3	0	0	0	1	1	0	1	0	1	0	0	0	1	0	1	1	1	0	1	0	2	2	2	2	2	1	9	0.45	45
149	1	1	1	0	0	0	1	0	0	0	0	1	0	0	0	1	0	0	1	1	0	1	0	3	3	4	2	2	1	6	0.3	30
150	2	1	1	1	0	1	1	1	0	1	0	1	0	1	1	0	1	0	0	1	0	1	0	1	3	2	2	3	1	11	0.55	55
151	2	1	1	1	0	0	1	1	0	0	0	1	0	0	0	1	0	1	0	0	0	1	0	3	3	5	2	1	1	7	0.35	35
152	1	1	2	0	0	0	1	1	0	0	1	0	0	0	0	1	1	0	0	0	0	1	0	3	2	5	2	1	3	6	0.3	30
153	2	2	1	1	0	0	1	0	0	0	0	0	0	0	0	0	1	1	0	0	0	1	0	3	2	5	2	3	2	5	0.25	25
154	2	1	2	1	0	1	1	1	0	1	0	1	0	0	0	1	1	1	1	1	0	0	0	1	2	2	2	2	2	11	0.55	55
155	1	1	3	0	0	1	1	0	0	0	0	1	1	0	0	1	1	0	1	1	0	0	0	3	3	2	1	2	1	8	0.4	40
156	1	1	1	1	0	1	1	1	0	1	0	1	0	0	0	0	0	0	1	0	0	0	0	3	1	3	99	2	1	7	0.35	35
157	1	2	2	0	0	1	0	1	0	0	0	1	0	0	0	1	0	0	0	0	0	0	0	3	3	5	1	5	1	4	0.2	20
158	1	1	1	1	0	0	1	0	1	1	1	1	0	0	1	0	1	1	1	0	0	0	0	1	2	5	2	2	1	10	0.5	50
159	2	2	4	1	0	0	1	0	1	0	0	0	0	1	0	0	0	0	1	0	1	0	0	3	1	5	2	2	3	6	0.3	30
160	1	1	3	0	0	0	1	1	0	1	0	1	0	0	0	1	1	1	0	1	0	0	0	1	2	4	2	2	3	8	0.4	40
161	2	1	2	0	0	0	1	1	0	0	0	1	0	0	1	0	1	1	0	0	0	0	0	2	2	5	2	2	1	6	0.3	30
162	1	2	4	0	0	1	1	0	1	0	0	0	0	0	0	1	0	0	1	1	0	0	0	3	3	5	2	2	2	6	0.3	30
163	2	1	2	0	0	0	0	1	1	0	0	1	0	0	1	0	0	1	1	1	0	0	0	2	2	4	1	1	1	7	0.35	35
164	1	1	1	0	0	0	1	1	0	0	0	1	0	0	0	1	0	0	0	0	0	0	0	3	2	5	2	1	1	4	0.2	20
165	2	2	1	0	0	0	0	1	0	0	0	1	1	0	0	1	1	0	0	0	0	0	0	3	1	5	1	3	3	5	0.25	25
166	1	1	3	0	0	0	1	1	0	0	0	1	0	0	0	1	0	1	0	1	0	0	0	3	2	3	1	3	1	6	0.3	30
167	2	2	1	1	0	1	1	1	0	1	0	1	1	0	0	1	0	0	0	1	0	0	0	3	3	2	1	2	1	9	0.45	45
168	2	1	3	1	1	0	0	0	0	1	0	1	0	0	0	1	1	1	0	0	0	0	0	2	3	4	2	2	3	7	0.35	35
169	2	1	2	0	1	1	1	1	0	1	0	1	1	1	0	1	1	0	0	0	0	0	0	2	3	5	2	2	3	10	0.5	50
170	1	1	1	1	0	1	1	1	1	0	0	1	0	0	0	1	1	0	0	1	1	1	0	99	3	5	1	1	1	11	0.55	55
171	1	2	1	0	0	0	1	0	1	0	0	1	1	1	0	0	0	0	1	0	1	1	0	3	2	2	2	1	3	8	0.4	40
172	1	1	3	1	0	1	0	1	1	1	0	0	0	0	0	0	1	1	0	0	0	1	0	1	1	2	1	3	1	8	0.4	40
173	1	2	3	1	0	0	1	1	0	0	0	0	1	0	0	0	1	0	0	1	1	0	0	1	3	5	2	2	3	7	0.35	35
174	1	2	2	0	0	0	1	0	0	1	0	1	0	0	1	0	0	1	1	0	0	0	0	3	1	2	2	3	1	6	0.3	30
175	2	2	3	0	0	0	1	1	1	0	0	1	1	0	1	1	1	1	1	1	0	1	0	3	3	4	2	1	3	12	0.6	60
176	1	2	2	1	1	1	1	0	0	0	0	0	0	0	0	0	0	0	1	0	0	0	0	3	1	3	3	1	2	5	0.25	25
177	2	2	3	0	1	0	1	0	1	1	0	1	1	0	1	0	0	1	1	1	0	0	0	2	3	4	2	2	1	10	0.5	50
178	1	2	2	0	0	0	0	1	0	0	0	0	0	0	0	0	1	0	0	0	0	0	0	3	3	2	3	2	2	2	0.1	10
179	2	1	3	1	1	1	1	1	0	0	0	1	0	0	0	1	0	0	1	1	0	0	0	3	3	2	1	1	1	9	0.45	45
180	2	2	4	0	0	0	1	1	0	0	1	0	0	1	0	1	0	0	1	1	1	0	0	3	1	4	2	2	3	8	0.4	40
